# Supplementary material for: Knockdown of PR-DUB subunit calypso in the developing Drosophila eye and wing results in mis-patterned tissues with altered size and shape
Source: G3 (Bethesda). 2025 Sep 29;15(12):jkaf227. doi: 10.1093/g3journal/jkaf227 (PMC12693516; doi:10.1093/g3journal/jkaf227)
Supplement: jkaf227_Supplementary_Data [file jkaf227_supplementary_data.zip]

Archive with 2 entries (2 files):
- Supplementary_Figures_G3-2025-406195.docx
- Supplementary_File_1_G3-2025-406195.xlsx
